# Supplementary material for: Controllable Deposition of Bi onto Pd for Selective Hydrogenation of Acetylene
Source: Molecules. 2023 Mar 3;28(5):2335. doi: 10.3390/molecules28052335 (PMC10005703; doi:10.3390/molecules28052335)
Supplement: Supplementary file 1 [file molecules-28-02335-s001.zip]

Archive with 1 entries (1 files):
- molecules-2242164-supplementary.pdf
